# Supplementary material for: Regulation of NCAPG by miR‐99a‐3p (passenger strand) inhibits cancer cell aggressiveness and is involved in CRPC
Source: Cancer Med. 2018 Apr 2;7(5):1988–2002. doi: 10.1002/cam4.1455 (PMC5943442; doi:10.1002/cam4.1455)
Supplement: Supplementary file 8 — Table S1. Product numbers of reagents. [file CAM4-7-1988-s008.xlsx]

## Sheet: Supplememtary Table
Table S1. Product numbers of reagents
Reagant	Type	Agency	Assay ID	Catalog nomber
hsa-miR-99a-5p	TaqMan MicroRNA Assay	Applied Biosystems	000435	4427975
hsa-miR-99a-3p	TaqMan MicroRNA Assay	Applied Biosystems	002141	4427975
RNU48	TaqMan MicroRNA Assay	Applied Biosystems	001006	4427975
has-miR-99a	TaqMan Pri-miRNA Assay	Applied Biosystems	Hs03302729_pri	4427012
NCAPG	TaqMan probes and primers	Applied Biosystems	Hs00254617_m1	4331182
GAPDH	TaqMan probes and primers	Applied Biosystems	Hs02786624_g1	4351370
GUSB	TaqMan probes and primers	Applied Biosystems	Hs00939627_m1	4351370
